# Supplementary material for: Chinese STEM College Students’ AI-Mediated Informal Digital Learning of English: A Hybrid SEM-PNA Approach to the Hedonic-Motivation System Adoption Model
Source: J Intell. 2026 Jun 25;14(7):120. doi: 10.3390/jintelligence14070120 (PMC13413015; doi:10.3390/jintelligence14070120)
Supplement: Supplementary file 1 [file jintelligence-14-00120-s001.zip]

Archive with 1 entries (1 files):
- jintelligence-4298569-supplementary.xlsx
