# Supplementary material for: Chinese STEM College Students’ AI-Mediated Informal Digital Learning of English: A Hybrid SEM-PNA Approach to the Hedonic-Motivation System Adoption Model
Source: J Intell. 2026 Jun 25;14(7):120. doi: 10.3390/jintelligence14070120 (PMC13413015; doi:10.3390/jintelligence14070120)
Supplement: Supplementary file 1 [file jintelligence-14-00120-s001.zip › jintelligence-4298569-supplementary.xlsx]

## Sheet: Sheet1
Gender	Age	Grade	PE1	PE2	PE3	PE4	PU1	PU2	PU3	CU1	CU2	CU3	IM1	IM2	IM3	CO1	CO2	CO3	GI1	GI2	GI3	GI4	GI5	GI6	GI7	GI8	En1	En2	En3	En4	Bo1	Bo2	Bo3	Bo4	EP
0	29	3	3	3	4	2	4	4	4	2	2	2	3	2	3	2	4	3	4	4	3	4	4	5	4	3	4	2	2	4	5	6	4	3	2
0	26	3	4	4	5	4	4	4	4	5	5	5	2	3	3	3	5	5	4	5	4	4	4	4	4	5	5	4	4	4	4	4	4	4	2
1	26	3	6	6	6	4	6	6	6	3	6	6	4	5	4	5	6	4	5	5	5	5	5	5	5	5	6	6	6	4	3	3	3	3	5
1	25	3	3	4	3	4	4	4	5	2	2	3	2	2	2	3	5	4	5	5	5	5	6	4	6	6	6	4	2	3	4	4	4	3	2
0	23	2	4	5	5	4	5	5	5	2	2	2	3	4	2	3	5	5	5	5	5	4	4	6	4	3	4	2	4	5	2	2	2	2	2
1	28	2	4	4	5	5	4	4	4	3	1	1	3	2	2	5	4	4	3	2	1	1	1	2	1	4	4	4	4	4	4	4	3	4	3
1	25	3	5	3	6	4	3	3	5	4	4	4	4	4	4	4	4	4	3	3	3	3	5	3	4	3	3	2	5	4	4	3	4	3	3
1	25	3	4	5	5	5	4	4	4	3	3	3	3	2	4	4	4	4	3	3	3	3	4	3	4	3	4	4	4	4	3	3	3	4	2
1	23	2	6	6	6	6	6	5	6	3	1	1	5	6	5	6	6	6	4	3	1	5	5	6	2	4	6	6	6	6	2	1	1	1	3
1	25	3	6	6	6	6	4	5	6	2	2	3	1	1	1	1	2	2	4	3	1	1	6	4	2	1	4	3	3	2	6	6	6	6	3
0	35	3	4	4	3	4	4	4	4	4	4	4	4	4	4	4	4	4	4	4	4	4	4	4	5	4	4	4	4	4	3	3	3	3	3
0	25	3	4	4	5	4	5	4	5	3	4	4	4	4	4	4	4	4	4	4	4	4	4	4	4	4	4	4	4	4	3	3	2	3	3
1	27	3	5	5	5	5	4	5	5	2	2	2	4	4	4	3	4	4	5	4	4	4	5	4	5	4	5	5	4	4	5	4	2	2	3
1	30	3	5	3	4	5	3	3	4	3	3	4	3	4	2	4	4	3	4	3	3	4	3	4	3	3	4	3	3	4	4	3	4	3	4
1	26	3	4	5	5	4	5	5	5	5	5	5	2	4	3	5	6	4	4	4	4	4	5	5	5	4	6	4	3	6	3	2	4	5	3
0	22	2	4	4	4	4	4	4	4	3	1	1	2	5	4	4	4	4	2	2	2	2	5	2	2	3	4	4	5	5	2	2	2	2	3
0	19	1	6	6	6	6	6	6	6	6	6	4	4	4	4	4	4	5	4	6	6	6	4	5	5	5	5	6	4	4	4	3	3	4	3
0	18	1	5	4	5	4	5	5	5	2	2	1	4	4	4	5	4	4	5	4	3	4	4	4	5	5	5	5	5	5	2	2	2	2	4
1	23	2	3	2	2	3	1	1	2	3	4	5	3	3	3	3	3	3	3	3	3	3	5	3	2	2	2	2	2	2	3	4	5	6	2
1	18	1	3	4	4	3	4	3	4	3	3	3	3	3	3	3	3	3	3	3	3	3	3	3	3	3	4	4	4	4	4	4	4	4	1
0	19	1	6	6	6	6	6	6	6	2	2	6	6	4	3	3	5	5	5	4	4	4	4	4	4	4	5	5	4	4	4	4	4	5	2
1	26	3	4	5	4	5	4	4	4	1	1	1	3	4	3	4	6	4	4	6	5	4	5	4	4	4	5	4	4	4	2	2	2	2	3
0	18	1	5	5	5	5	5	5	5	1	1	1	5	5	5	5	5	5	5	5	5	5	5	5	5	5	5	5	5	5	3	3	3	3	3
1	18	1	3	3	3	3	3	3	3	3	3	3	3	4	3	3	3	3	3	3	4	3	4	3	4	3	3	4	4	3	3	4	3	3	3
1	20	1	5	5	5	5	5	5	5	2	2	2	4	4	4	4	4	4	4	4	4	4	5	5	5	5	4	4	4	4	3	3	5	4	3
0	19	1	4	4	5	5	4	3	5	2	2	2	3	2	2	4	5	2	4	4	4	4	4	4	4	3	4	4	4	4	4	4	2	2	4
1	19	1	3	4	4	5	3	2	2	3	3	4	1	1	5	3	3	2	2	3	3	3	4	3	3	3	2	2	2	3	6	6	6	6	3
0	19	1	4	4	5	4	4	4	4	3	3	3	4	4	4	4	4	4	4	4	4	4	4	4	4	4	4	4	4	4	4	4	4	3	3
0	18	1	5	5	5	6	5	6	5	2	2	5	6	6	4	6	6	6	4	3	5	5	6	6	5	3	5	4	5	5	3	3	2	3	3
0	18	1	4	4	4	4	3	3	3	5	5	5	3	4	3	4	4	5	3	4	3	4	5	3	4	4	4	3	4	3	4	4	4	4	4
0	18	1	4	5	5	5	5	4	5	3	2	5	5	4	4	5	5	3	2	2	2	6	5	2	5	2	5	5	5	5	5	3	3	4	3
0	18	1	4	4	5	4	5	4	4	3	3	3	4	4	4	4	4	4	4	4	5	4	5	4	4	4	4	4	4	4	3	4	3	3	3
0	24	2	5	5	5	5	5	5	5	3	1	1	4	4	4	4	4	4	4	4	4	4	4	4	4	4	3	4	4	4	2	2	2	2	3
1	20	1	4	3	4	3	3	4	4	2	2	2	2	5	4	4	4	4	5	4	4	4	5	4	4	3	4	5	5	4	4	3	2	1	3
0	19	1	4	5	5	5	5	5	5	3	3	3	3	4	4	3	4	4	3	3	3	4	4	4	4	4	5	4	5	5	3	3	3	3	3
0	20	1	4	4	4	4	4	4	4	3	3	3	4	4	3	4	4	4	4	4	4	4	3	4	4	3	3	4	4	4	4	4	4	3	3
1	25	3	4	5	4	4	4	4	4	4	4	4	4	3	3	4	3	3	4	2	2	4	4	4	4	2	4	4	4	4	3	3	3	3	3
1	19	1	5	5	5	5	5	5	5	2	2	2	4	4	3	5	5	4	4	3	3	4	5	4	5	4	5	5	5	5	2	2	2	2	3
0	18	1	4	4	5	4	4	4	4	3	4	4	3	3	3	3	4	4	4	4	4	4	4	4	4	4	4	4	4	4	3	3	3	3	3
1	19	1	5	5	4	5	4	5	5	1	1	2	2	4	3	5	5	4	3	4	3	3	4	4	4	3	4	4	4	5	4	4	4	4	3
0	22	2	6	6	6	5	6	6	6	5	5	6	5	6	6	6	6	6	6	6	6	6	6	6	6	6	6	6	6	6	6	6	6	6	3
1	22	2	5	5	5	5	5	5	5	3	1	1	4	4	4	4	4	4	4	4	4	4	4	4	4	4	5	5	5	5	2	3	3	3	3
0	28	3	4	5	4	5	4	3	4	2	2	3	3	4	5	4	5	4	4	4	4	5	5	5	5	5	4	5	5	5	2	2	2	2	2
0	19	1	6	6	5	6	6	6	6	1	1	1	4	4	4	4	4	4	4	5	4	5	5	4	5	4	4	4	4	4	2	2	2	2	3
0	25	3	4	4	4	4	4	4	4	3	2	2	4	4	3	4	4	4	4	4	4	4	4	4	4	4	4	4	4	4	3	3	4	3	5
0	25	2	6	6	6	6	6	4	6	1	1	1	6	4	3	6	6	6	6	6	6	6	6	6	6	6	6	6	6	6	3	3	1	1	3
1	24	2	6	6	5	6	6	6	6	5	5	5	5	5	5	4	4	4	4	4	4	4	4	4	4	4	5	4	4	4	3	3	3	3	3
1	18	1	2	2	5	5	1	5	4	4	4	6	4	4	4	5	5	5	3	2	1	1	1	1	1	6	3	3	5	2	6	5	4	6	3
1	22	2	6	4	4	2	5	4	5	2	2	2	3	3	5	6	6	5	4	4	5	5	5	4	6	5	4	4	3	2	3	3	3	4	1
0	18	1	5	5	4	4	4	6	5	4	4	5	3	4	3	3	3	2	4	4	4	5	4	4	4	4	5	5	5	4	4	4	4	5	3
0	21	2	6	6	4	6	6	6	6	3	5	5	1	3	3	3	4	4	3	3	2	5	3	2	5	5	5	4	5	5	1	1	1	2	2
1	27	3	4	5	4	4	5	4	5	3	3	4	2	4	4	4	4	4	2	2	2	2	6	2	2	2	3	4	4	5	2	2	2	2	3
0	23	2	5	5	5	5	5	5	5	5	5	5	5	5	5	5	5	4	5	5	5	5	5	5	5	5	5	5	5	5	3	3	3	3	2
0	17	1	4	4	5	4	4	4	4	3	4	4	3	4	4	4	4	4	4	4	4	4	5	4	4	4	4	4	4	4	4	4	4	3	3
1	27	3	5	5	6	6	6	6	6	5	5	5	4	5	5	5	6	4	5	4	4	4	5	5	5	5	5	5	5	5	3	3	3	3	3
0	23	2	5	5	6	6	6	5	5	3	3	2	3	4	3	3	6	4	4	4	4	4	5	5	5	5	4	4	4	4	4	4	3	3	3
1	19	1	4	4	4	4	4	5	4	4	4	4	5	4	4	4	4	5	4	4	5	5	4	5	3	4	4	4	5	5	4	3	3	3	4
0	22	2	6	6	6	6	6	6	6	6	6	6	6	6	6	6	6	6	6	6	6	6	6	6	6	6	6	6	6	6	3	1	1	1	4
1	22	2	6	5	5	3	5	5	5	3	2	2	3	5	4	6	5	5	5	5	5	5	5	5	5	6	5	5	5	5	2	2	2	2	4
0	23	2	6	6	6	5	6	6	6	4	4	4	6	6	6	5	5	5	6	6	6	6	6	6	6	6	6	6	6	6	3	2	2	2	3
0	24	3	5	5	5	5	5	3	5	2	2	2	2	4	3	3	3	3	5	3	5	3	5	5	5	5	5	3	4	3	5	5	4	3	4
1	22	2	4	4	6	4	4	3	4	3	5	5	3	3	4	3	4	4	4	4	4	5	4	5	4	4	4	4	4	5	2	1	1	2	3
1	18	1	4	4	4	4	4	4	4	5	5	5	3	3	4	3	4	4	4	4	4	4	3	4	4	4	4	4	4	4	4	4	4	4	5
1	18	1	5	5	5	5	5	5	5	4	4	4	4	4	4	4	5	4	4	4	4	4	4	4	4	4	4	4	4	4	4	3	3	3	3
0	22	2	6	6	5	3	4	5	6	3	3	3	3	4	4	3	4	3	4	4	1	4	4	3	4	4	4	4	4	4	4	3	3	3	3
1	18	1	6	6	6	6	4	4	6	6	6	6	4	6	5	6	6	6	6	6	6	6	6	6	6	6	6	6	6	6	1	2	1	1	3
1	19	1	3	3	3	4	4	4	4	6	6	3	4	3	4	4	4	4	4	4	4	4	4	4	4	4	5	4	4	4	4	4	3	3	4
0	29	3	4	4	4	4	5	4	4	3	5	5	2	2	3	4	3	3	5	4	5	5	5	5	5	5	5	5	5	5	3	2	2	2	3
1	20	1	4	5	4	4	4	5	5	4	4	3	3	4	5	5	5	4	5	4	4	4	4	4	4	4	3	4	4	4	2	2	3	3	3
0	18	1	4	4	4	4	4	4	4	2	2	2	4	4	4	4	4	3	4	4	4	4	4	4	4	4	4	4	4	4	3	3	3	3	3
0	18	1	6	6	6	6	6	4	6	6	6	6	6	6	6	6	6	6	4	6	4	6	6	6	6	6	6	6	6	6	3	3	3	2	3
0	27	3	4	4	5	4	4	3	4	4	4	4	2	2	2	4	3	3	4	4	4	4	4	4	4	4	4	4	3	4	3	3	3	4	3
0	23	2	6	4	4	4	3	4	5	3	3	2	2	4	4	4	4	3	4	5	3	4	5	5	3	5	4	4	4	5	4	4	3	4	3
1	22	2	6	5	6	6	6	5	6	5	5	6	4	6	6	6	6	5	6	6	6	5	6	6	5	6	6	6	6	5	1	1	1	1	3
1	23	2	4	4	4	4	4	4	4	4	4	4	4	4	4	4	4	4	4	4	4	4	4	4	4	4	4	4	4	4	4	4	5	4	4
0	22	2	4	5	5	5	6	6	5	2	2	2	5	5	5	4	5	5	5	5	5	5	5	6	5	5	5	5	5	5	5	5	4	4	3
1	27	3	6	6	6	6	6	6	6	3	6	6	6	6	6	6	6	6	6	6	6	6	6	6	6	6	6	6	6	6	6	6	6	6	1
1	24	2	3	4	5	3	4	4	5	3	3	5	3	5	4	2	3	2	4	4	5	3	5	5	4	5	5	4	4	4	4	3	3	2	3
0	18	1	5	5	5	5	5	5	4	3	3	3	3	3	2	3	4	4	3	3	3	3	4	3	4	3	4	3	4	4	3	4	4	5	3
1	28	3	5	4	4	4	5	3	5	3	4	4	4	4	4	6	6	5	4	4	3	4	6	5	4	5	4	5	4	4	5	5	3	3	3
0	18	1	4	4	4	4	4	4	4	2	2	2	4	4	4	3	3	4	2	2	4	4	4	3	4	4	4	4	4	4	5	4	4	4	4
1	22	2	5	5	6	5	5	4	5	2	2	2	4	4	4	4	4	4	5	5	4	4	5	5	4	4	5	4	5	5	3	3	3	3	3
1	21	2	6	4	4	4	5	5	3	1	1	1	2	4	3	3	2	5	4	4	4	4	4	4	4	4	4	4	5	5	3	3	3	3	3
1	23	2	5	5	5	5	5	5	5	2	2	2	4	5	4	5	5	5	5	5	4	4	5	5	5	5	5	5	5	4	3	3	3	3	4
0	24	2	4	4	4	4	4	4	4	3	3	4	4	4	4	4	4	4	4	4	4	4	4	4	4	4	4	4	4	4	3	3	3	3	2
1	22	2	5	5	5	5	5	4	4	3	2	3	4	4	4	4	4	4	4	4	4	4	4	4	4	4	5	4	4	4	4	4	3	3	3
0	29	3	4	4	5	5	5	4	4	3	3	4	5	4	4	4	3	4	4	3	3	3	5	3	4	4	4	4	4	4	4	4	3	3	3
1	19	1	5	6	5	6	6	6	6	1	1	3	1	1	1	6	6	6	6	6	4	4	6	4	4	4	6	6	6	5	2	2	1	4	3
1	19	1	5	5	5	5	5	5	5	3	5	5	5	5	3	3	3	3	5	5	5	5	5	5	5	5	5	5	5	5	1	1	1	1	4
1	19	1	3	5	4	4	4	4	4	4	4	3	2	2	1	2	4	4	2	2	1	2	4	4	4	2	4	2	2	2	3	5	3	2	3
0	24	3	4	4	4	2	3	2	4	4	4	5	3	4	3	3	4	3	4	5	2	2	2	4	4	4	3	4	3	2	4	4	3	3	4
1	19	1	4	5	6	6	5	5	4	1	1	1	3	5	5	6	4	4	4	5	3	3	5	4	4	4	4	4	5	3	6	5	3	2	2
0	22	2	4	5	5	5	5	5	5	2	2	2	4	4	5	2	2	2	5	5	2	2	5	5	5	2	5	5	5	4	4	4	2	2	3
1	18	1	6	6	6	6	6	3	2	5	5	4	5	4	4	4	5	4	4	4	4	5	4	5	5	5	4	3	5	5	5	4	1	1	3
0	18	1	6	6	6	6	6	4	6	3	3	1	3	3	4	6	6	6	6	6	6	6	6	6	6	6	6	6	4	4	3	3	3	3	2
0	19	1	6	6	6	6	6	4	4	3	3	3	4	4	4	4	4	4	4	4	4	4	4	4	4	4	5	5	5	5	4	3	3	2	3
0	18	1	6	5	6	6	5	4	5	4	4	4	4	5	4	4	5	5	5	5	4	5	5	5	5	5	5	5	5	5	3	3	3	3	3
0	18	1	5	5	5	4	5	5	5	3	3	3	4	4	4	4	4	4	4	4	4	4	4	4	4	4	5	5	5	5	3	3	3	3	3
0	18	1	4	4	4	4	4	4	4	3	3	3	4	4	3	4	3	4	3	3	4	5	3	3	3	5	4	2	5	4	3	3	2	2	4
1	19	1	6	5	4	5	3	3	4	1	1	3	3	3	3	4	4	4	4	4	5	5	6	6	5	5	3	3	3	5	5	6	4	5	3
1	23	2	4	4	5	3	4	3	4	4	4	4	4	4	4	3	4	3	4	3	3	3	4	4	3	4	4	3	3	3	5	3	4	4	2
0	24	2	5	5	5	3	4	4	4	1	1	1	4	4	4	4	3	4	5	5	5	5	5	5	4	5	4	4	4	4	3	3	3	3	3
1	18	1	5	5	6	4	4	4	4	6	6	6	2	5	3	5	6	5	4	5	5	5	6	4	5	6	4	6	4	5	2	2	1	2	3
0	23	2	4	4	4	3	4	4	4	3	3	4	4	4	4	3	4	4	4	4	3	4	4	4	4	4	5	5	4	4	4	4	4	4	3
1	23	2	4	4	4	4	4	4	4	2	2	3	4	3	4	4	4	4	4	4	4	4	3	4	3	4	4	4	4	4	4	3	3	4	3
1	25	2	6	6	6	6	6	6	6	2	2	2	3	5	4	6	6	6	6	6	6	6	6	6	6	6	5	5	5	5	1	1	1	1	4
0	23	2	5	5	5	5	5	5	5	2	2	2	4	4	4	4	4	4	3	3	3	4	4	3	3	3	4	4	4	4	5	4	3	3	2
1	17	1	4	4	5	5	5	4	4	3	3	3	4	4	3	4	4	4	4	4	3	4	4	4	4	4	3	3	4	4	4	4	4	4	2
0	23	2	5	6	5	5	5	5	5	5	5	5	5	5	5	5	5	5	5	5	5	5	5	5	5	5	5	5	5	5	4	4	4	4	3
0	22	2	5	5	5	4	5	4	4	4	4	4	3	3	3	4	4	4	3	4	3	3	4	3	3	3	5	5	5	5	3	3	3	3	3
0	18	1	6	6	6	6	6	6	6	2	2	2	3	5	3	4	5	4	3	4	3	5	5	5	4	3	5	5	5	5	2	2	2	2	4
0	25	2	5	5	5	5	5	5	5	1	1	1	4	5	4	2	5	5	5	5	4	4	4	4	4	4	5	5	5	5	3	3	3	3	3
0	23	2	6	5	5	5	6	5	6	3	4	4	4	4	4	4	5	5	4	5	5	5	5	5	4	5	5	4	5	4	3	3	2	3	3
0	23	2	5	5	5	5	4	4	4	4	4	4	3	4	3	4	4	3	3	3	3	3	4	3	3	3	5	4	4	4	3	3	3	3	3
1	18	1	4	4	5	4	4	4	4	4	4	5	4	4	4	4	5	4	4	4	5	6	5	5	5	5	4	4	5	4	5	4	4	5	3
0	19	1	4	4	5	3	4	4	4	3	2	3	4	5	4	6	6	5	5	5	4	5	3	4	5	4	4	4	4	3	3	4	3	4	3
0	18	1	5	5	4	4	4	4	4	3	3	3	3	4	4	4	4	4	4	4	4	3	4	4	4	4	4	4	4	4	4	4	4	3	3
1	18	1	4	4	4	3	4	4	4	1	1	1	5	5	6	3	4	3	4	4	1	4	2	4	4	4	4	4	5	5	3	3	2	2	3
1	23	2	5	5	5	5	5	5	5	2	2	2	4	4	3	5	5	4	5	5	5	5	5	5	5	5	5	5	5	5	2	2	2	2	3
0	18	1	5	5	5	5	5	5	5	5	5	5	5	5	5	5	5	5	5	5	5	5	5	5	5	5	5	5	5	5	5	5	5	5	2
0	19	1	5	5	4	4	5	4	5	2	2	3	3	4	3	4	5	5	5	5	5	5	5	5	5	5	4	5	5	5	4	5	3	4	3
1	18	1	5	5	5	3	3	3	4	3	3	3	3	3	4	4	4	3	2	2	2	3	4	2	2	2	3	3	3	3	4	4	4	5	2
1	18	1	6	4	4	5	4	5	5	2	2	2	4	5	5	5	5	5	5	4	4	4	5	4	5	3	5	5	5	5	3	3	3	3	3
0	18	1	4	4	4	4	4	4	4	4	4	4	4	4	4	4	4	4	4	4	4	4	4	4	6	6	4	4	4	4	4	3	3	4	3
1	22	2	4	4	4	4	4	4	5	3	4	4	5	4	4	4	5	5	4	5	5	4	5	5	4	5	5	5	4	4	3	3	3	3	2
0	18	1	5	5	5	4	5	5	5	4	4	4	4	4	4	4	4	4	4	4	4	5	5	5	5	5	5	5	5	5	3	3	3	3	3
1	18	1	4	3	5	4	4	4	5	3	3	3	4	4	4	5	3	4	3	4	4	4	4	4	3	3	3	4	4	4	4	4	4	4	1
1	18	1	4	4	5	4	4	5	5	5	5	5	5	4	4	4	5	5	5	4	4	4	4	4	4	3	5	4	5	5	3	3	3	2	3
0	18	1	4	4	4	4	4	4	4	2	2	2	3	4	3	3	4	4	3	3	3	4	4	4	4	4	4	4	4	3	3	3	3	3	3
0	19	1	3	4	4	3	4	4	4	4	4	4	4	4	4	4	4	4	4	4	4	4	4	4	4	4	4	4	4	4	3	3	3	3	3
1	18	1	4	4	4	4	4	3	5	3	6	6	3	3	5	2	2	3	3	3	3	5	5	4	3	4	3	4	4	4	5	5	5	5	3
1	18	1	5	4	5	3	4	4	5	4	4	5	3	4	4	6	6	4	4	4	5	6	5	5	4	4	5	6	3	5	2	4	3	2	4
1	18	1	4	4	5	4	4	4	4	4	4	4	4	4	4	4	4	4	4	4	4	4	4	4	4	4	4	4	4	4	3	4	3	4	3
0	18	1	4	4	4	4	3	2	4	4	4	4	3	4	4	4	4	4	3	4	5	4	4	3	3	3	4	4	4	3	3	3	3	3	3
0	18	1	4	3	4	2	4	3	5	2	2	1	1	2	5	2	2	2	4	6	4	3	6	4	5	4	1	4	4	4	3	3	3	4	1
0	22	2	4	4	6	6	3	4	5	3	3	4	3	4	4	4	4	4	4	4	5	5	5	4	5	4	5	4	5	4	3	3	2	2	3
0	17	1	5	5	5	5	5	5	5	3	3	3	2	3	3	4	4	4	4	4	4	5	5	4	4	4	4	4	5	5	4	4	4	4	3
0	18	1	3	3	3	3	3	3	3	3	3	3	3	3	3	3	3	3	3	3	3	3	3	3	3	3	3	3	3	3	3	3	3	3	3
0	22	2	5	5	5	4	4	4	5	4	4	4	4	4	4	4	4	4	4	5	4	4	4	4	4	4	5	5	5	5	4	5	4	4	4
1	27	3	6	6	6	6	6	6	6	3	5	5	5	5	5	5	5	5	5	5	5	5	5	5	5	5	5	5	5	5	2	2	2	2	2
0	18	1	6	5	6	6	5	4	5	3	3	4	4	4	3	4	5	5	5	5	5	5	5	5	5	5	5	4	5	5	3	2	2	2	4
1	18	1	2	4	4	4	4	3	4	1	1	6	3	2	1	3	5	4	1	1	1	1	4	1	1	1	4	3	3	4	5	5	4	4	3
0	19	1	4	4	4	3	4	4	4	3	6	6	4	4	4	4	4	4	4	4	4	4	4	5	5	5	4	5	5	5	4	4	4	4	3
1	19	1	6	6	6	6	6	6	6	4	4	3	3	4	3	4	4	4	4	4	3	3	4	4	4	4	4	3	4	3	3	3	3	3	3
1	18	1	4	4	4	4	4	4	4	4	4	4	4	4	4	4	4	4	4	4	4	4	4	4	4	4	4	4	4	4	3	3	3	3	3
0	18	1	4	4	5	4	4	4	5	3	4	4	4	4	4	4	4	4	4	4	4	4	4	4	4	4	4	4	4	4	5	5	5	5	3
0	42	3	5	5	5	5	5	5	5	5	5	5	4	4	4	4	5	4	4	3	3	5	5	4	4	4	4	4	4	4	2	2	2	2	3
0	18	1	4	4	4	4	4	4	4	2	2	2	4	4	4	4	4	4	4	4	4	4	4	4	4	4	4	4	4	4	2	3	3	2	3
1	27	3	6	6	6	6	6	6	6	6	6	6	6	6	6	6	6	6	6	6	6	6	6	6	6	6	5	5	4	4	3	4	4	4	3
1	18	1	6	6	6	6	6	6	6	6	6	6	6	6	4	5	6	6	6	6	6	6	6	6	6	6	6	6	6	6	2	2	2	2	4
1	17	1	5	5	6	5	3	4	4	1	1	1	4	4	4	4	4	4	5	5	2	4	4	4	5	4	4	4	3	5	5	4	2	5	3
1	18	1	4	4	4	4	4	4	4	3	3	3	3	3	3	3	3	3	3	3	3	3	3	3	4	3	3	4	3	4	4	4	3	4	3
0	18	1	5	5	5	5	5	6	6	3	3	2	5	5	5	4	6	5	5	5	5	5	5	5	5	5	5	5	5	5	2	2	2	2	3
1	30	2	6	5	6	4	4	4	4	4	4	5	3	4	4	4	3	3	2	2	2	4	5	4	4	4	6	5	4	4	4	3	3	3	2
0	19	1	3	5	5	5	5	3	4	1	1	1	1	2	2	2	3	2	4	4	4	4	4	3	4	3	5	5	4	5	3	3	2	3	3
0	17	1	4	3	4	4	4	3	4	3	3	3	4	4	3	4	3	4	4	3	4	4	4	3	4	3	4	4	2	3	3	3	3	3	2
0	25	3	3	4	4	2	3	3	4	2	2	2	2	3	3	4	3	3	4	2	2	2	3	3	4	4	3	4	4	4	4	4	3	4	3
1	18	1	4	4	4	4	4	4	4	2	2	2	3	2	4	3	4	2	4	4	4	4	4	4	4	4	4	4	4	5	3	2	2	2	4
0	25	3	2	3	5	1	4	4	4	2	2	2	2	2	4	4	5	4	5	3	5	5	5	5	5	2	5	5	5	4	5	5	4	2	3
0	18	1	4	4	4	3	3	4	3	3	3	4	3	3	3	4	5	4	4	3	3	4	4	3	4	4	5	3	4	4	3	3	3	4	2
1	18	1	2	2	2	2	4	3	4	3	3	3	3	4	4	1	1	2	4	4	2	5	5	3	3	2	5	5	4	5	4	3	3	5	2
1	20	1	5	5	5	5	5	5	5	1	1	2	3	4	3	4	5	4	4	4	4	4	5	4	4	4	5	5	5	5	2	2	2	2	1
1	18	1	5	5	5	4	4	4	4	2	2	2	2	4	4	4	5	5	4	2	3	3	4	4	4	4	4	4	4	4	3	4	3	4	3
1	18	1	4	4	5	4	3	4	5	3	3	3	3	3	4	4	4	4	4	4	4	4	4	3	3	3	4	4	4	4	5	2	2	2	3
0	18	1	4	4	6	5	3	2	4	2	2	2	3	2	3	3	2	3	2	3	3	3	3	5	4	5	3	4	6	4	4	5	5	5	1
0	18	1	6	6	4	4	5	4	4	4	4	4	3	4	5	3	3	2	5	5	4	4	4	4	4	4	4	3	4	4	4	4	3	3	3
0	18	1	4	4	4	4	4	4	4	4	4	4	5	5	5	5	5	5	5	5	5	4	4	5	4	4	4	4	5	5	5	4	4	5	3
0	18	1	5	5	5	4	4	4	4	4	4	4	4	4	4	4	4	4	4	4	4	4	4	4	4	4	4	4	4	4	4	4	4	4	3
0	18	1	4	4	4	4	4	4	4	4	4	4	4	4	4	5	5	5	5	5	4	4	4	4	4	5	5	5	4	4	3	3	3	3	4
0	18	1	4	4	4	3	3	4	4	3	3	4	3	4	3	4	4	4	4	4	3	3	4	3	3	3	4	4	4	4	4	3	3	3	2
0	19	1	5	6	5	6	4	4	4	3	3	5	4	5	4	4	4	3	4	4	5	4	4	5	6	4	6	4	5	6	4	3	3	4	3
0	18	1	5	5	5	5	5	5	5	4	4	4	4	4	4	4	4	4	4	4	4	4	4	4	4	4	5	5	5	5	5	5	4	5	3
0	23	3	5	5	6	5	5	4	5	3	3	2	4	4	4	4	4	4	4	4	4	4	4	4	4	5	4	4	4	4	3	3	3	3	3
1	19	1	5	6	5	6	4	5	6	3	3	4	3	3	3	5	4	5	5	4	4	3	4	4	4	4	4	3	4	4	3	4	4	4	1
1	18	1	4	4	5	5	4	4	5	1	1	1	3	5	3	5	4	4	6	5	4	5	4	5	4	5	4	5	5	4	2	2	2	3	2
1	18	1	4	4	3	4	5	4	4	3	1	1	4	4	2	3	4	3	3	3	3	4	4	4	3	3	6	5	4	4	3	3	1	4	3
1	18	1	4	4	4	4	4	4	6	3	3	4	4	4	4	4	4	4	4	4	4	4	5	4	4	4	4	4	4	4	4	3	3	3	3
1	18	1	5	6	6	5	3	4	6	2	2	4	3	4	2	3	6	6	3	2	5	5	5	2	3	2	6	4	4	5	3	1	1	1	3
0	19	1	6	6	5	4	5	5	5	2	2	2	4	5	2	4	4	5	5	5	5	5	5	4	4	5	4	4	5	5	3	3	1	1	4
0	18	1	5	5	5	4	4	4	5	2	2	2	3	4	4	4	4	4	4	4	4	4	5	5	4	5	4	4	5	5	5	5	5	5	3
1	19	1	6	6	6	6	6	6	6	1	1	1	5	5	3	6	6	6	4	5	5	5	5	3	3	5	4	4	5	6	2	2	2	1	3
0	17	1	3	3	5	3	5	4	4	2	2	5	3	4	3	4	3	4	2	3	3	2	3	2	3	4	4	3	4	5	2	3	2	4	2
1	23	2	4	4	6	5	5	5	6	6	6	6	6	4	5	4	5	4	5	5	4	5	6	6	6	6	6	6	6	6	4	4	4	4	4
0	19	1	5	5	5	3	5	5	5	2	2	2	5	5	5	5	5	5	5	5	5	5	5	5	5	5	5	5	5	4	2	3	2	2	3
1	19	1	5	5	5	4	5	5	5	3	4	5	5	5	5	4	5	5	5	5	5	5	5	5	5	5	5	5	5	5	2	2	2	2	3
1	26	3	6	6	6	6	6	6	6	6	6	6	6	6	6	6	6	6	6	6	6	6	6	6	6	6	6	6	6	6	1	1	1	1	3
0	18	1	4	4	4	4	4	3	4	3	3	4	3	3	4	3	4	3	4	4	4	4	4	4	4	4	4	4	4	4	3	3	3	3	3
1	29	3	6	6	6	6	4	4	6	5	5	3	3	3	3	6	6	5	2	2	2	2	6	2	2	5	4	3	4	5	4	3	3	4	3
1	18	1	5	5	5	5	4	5	4	2	2	2	4	5	4	4	4	4	4	5	4	4	5	5	5	4	5	4	5	5	3	2	2	2	3
1	18	1	5	6	5	3	5	4	4	5	5	4	3	4	4	4	5	4	5	5	6	6	6	4	5	4	5	5	6	5	2	4	4	5	4
0	18	1	3	4	4	4	4	3	4	3	3	6	4	5	5	4	3	3	3	3	4	4	3	3	3	4	3	3	3	4	3	4	4	4	3
1	18	1	4	5	5	5	4	4	4	6	6	6	5	5	3	4	5	4	5	4	6	5	5	5	5	4	5	5	5	6	4	3	4	3	3
1	25	3	4	4	4	4	4	4	5	3	3	3	3	4	2	2	4	5	4	4	4	4	4	4	4	4	4	3	3	3	2	2	2	2	3
1	24	2	6	6	6	6	6	6	6	6	6	6	6	6	6	6	6	6	6	6	6	6	6	6	6	6	6	6	4	5	6	6	6	6	1
1	23	2	4	4	4	4	4	6	6	1	1	1	2	6	6	6	6	6	6	6	4	5	6	6	6	6	6	6	6	2	5	5	4	4	3
0	18	1	2	2	4	2	2	3	3	4	4	4	4	5	3	4	4	5	3	2	2	2	4	3	4	4	5	4	4	4	4	4	3	3	3
1	27	1	5	5	5	5	5	5	5	3	2	2	4	4	4	4	6	5	4	5	4	5	4	4	4	5	5	5	5	5	4	4	4	3	2
1	18	1	4	4	5	6	5	5	5	4	4	4	5	5	5	5	5	5	5	4	6	6	6	6	5	5	4	5	6	6	3	3	3	3	4
0	18	1	4	4	4	5	4	4	4	3	3	3	3	3	4	4	4	4	4	4	4	4	4	4	4	4	4	4	4	3	4	4	4	4	3
1	18	1	3	4	5	5	5	4	4	1	1	1	2	3	2	3	5	5	4	4	1	2	5	2	5	5	4	2	3	3	4	4	3	3	3
1	18	1	4	4	5	5	4	4	6	6	6	5	4	4	4	6	5	5	6	5	6	5	4	5	4	5	6	5	5	5	4	2	2	3	3
0	18	1	4	5	5	4	4	4	4	2	2	2	3	3	3	3	4	4	3	4	5	3	4	4	4	4	5	4	4	3	2	3	2	3	3
1	18	1	5	5	4	5	4	4	5	3	5	4	4	4	4	5	4	4	5	3	3	4	4	5	5	5	5	4	5	4	4	5	5	5	3
1	26	2	4	5	5	5	5	5	5	4	4	4	4	4	4	4	4	4	5	4	4	4	4	4	4	4	4	4	4	4	3	3	3	3	3
0	17	1	5	5	5	5	5	5	5	5	5	5	5	5	5	5	5	5	5	5	5	5	5	5	5	5	5	5	5	5	2	2	2	2	3
1	19	1	4	5	3	4	4	4	4	1	1	1	4	4	5	5	4	4	5	5	2	2	5	4	4	3	4	4	3	5	4	3	2	5	3
1	18	1	4	5	6	4	4	4	6	1	1	1	1	4	4	4	5	6	6	4	6	3	6	6	6	1	6	6	4	4	4	3	2	4	4
1	22	2	6	6	6	6	6	6	6	1	1	1	3	4	4	4	6	5	1	1	1	1	1	1	1	1	4	1	4	4	3	3	3	3	2
0	22	2	6	6	6	6	4	4	6	3	5	5	5	4	5	4	4	4	4	4	3	3	6	5	6	4	4	4	4	4	4	3	3	3	3
1	18	1	5	5	5	5	5	5	5	2	2	2	4	4	3	5	5	5	5	5	5	5	5	5	5	5	5	5	5	5	3	2	2	2	3
1	19	1	6	6	6	6	6	6	6	2	2	5	5	5	4	3	3	4	6	6	6	6	6	6	6	6	6	6	5	5	4	5	5	6	1
1	18	1	5	5	5	5	5	5	5	3	3	5	4	4	4	4	4	5	5	4	5	5	5	4	4	4	4	4	4	4	5	5	5	4	2
1	18	1	6	6	6	6	6	6	6	6	6	6	6	6	6	6	6	6	6	6	6	6	6	6	6	6	6	6	6	6	1	1	1	1	5
0	18	1	5	5	5	5	5	5	5	4	4	4	4	4	3	4	5	5	4	4	4	4	4	4	4	4	4	4	4	4	3	3	3	3	1
1	23	2	4	4	4	4	4	4	4	3	1	1	2	3	3	3	4	4	4	4	4	4	4	4	4	4	4	4	4	4	1	1	1	1	3
0	17	1	5	4	4	5	4	4	4	4	4	4	4	4	4	4	4	4	4	4	4	4	4	4	4	4	4	4	4	4	3	3	3	3	2
1	18	1	6	5	5	4	4	4	5	5	5	5	4	4	3	3	3	4	4	4	4	4	4	4	4	4	4	4	4	4	4	5	3	3	2
1	22	1	2	4	6	3	5	5	5	4	4	1	3	3	5	3	4	3	5	5	5	3	4	3	2	2	4	5	4	4	3	4	4	5	3
0	19	1	5	5	4	4	5	4	5	2	2	2	4	4	4	5	5	5	5	5	5	5	5	5	4	5	5	5	5	5	2	2	2	2	3
1	18	1	6	6	5	6	4	6	6	5	5	4	5	6	4	6	6	6	4	6	6	6	6	6	6	6	5	5	5	6	2	2	1	2	3
0	18	1	6	6	6	6	6	6	6	3	1	1	5	5	6	4	6	6	6	5	6	6	6	6	6	6	5	6	4	5	4	3	5	3	3
0	18	1	4	4	6	2	4	4	3	2	2	4	3	2	2	2	3	3	2	5	3	3	5	3	4	3	4	4	3	5	3	3	3	5	3
1	18	1	4	4	4	3	4	4	4	3	3	3	4	4	3	4	4	4	4	4	4	4	4	4	4	4	4	4	4	4	3	3	3	3	4
1	18	1	5	5	5	5	4	4	4	3	3	5	2	3	4	4	5	5	5	4	4	4	4	4	4	4	4	4	4	4	3	3	3	3	3
1	18	1	4	4	4	4	4	4	4	4	4	4	5	5	3	5	4	4	4	4	4	4	4	4	4	4	4	4	4	4	3	3	3	4	1
0	18	1	5	5	6	5	6	6	6	2	2	3	4	4	3	6	6	4	6	6	6	6	6	6	6	6	6	6	6	6	4	4	3	2	4
0	18	1	4	4	4	4	4	4	4	3	3	3	3	3	3	3	3	3	4	5	5	4	5	5	5	5	4	4	4	4	5	4	4	4	3
0	18	1	5	5	5	5	5	5	5	2	2	4	4	4	4	4	4	4	5	4	5	4	5	4	4	4	5	5	4	4	4	4	3	3	3
0	18	1	5	5	5	5	5	5	5	5	5	5	3	5	5	5	5	5	5	5	5	5	5	5	5	5	5	5	5	5	5	5	3	5	3
1	18	1	4	4	4	5	5	5	4	1	1	1	2	2	1	3	3	3	2	4	4	4	4	4	2	4	5	4	4	4	4	4	4	4	2
0	18	1	3	3	4	3	3	3	4	3	3	3	3	3	3	4	3	4	3	4	4	4	4	3	4	4	3	3	3	3	2	2	5	5	3
1	19	1	2	2	2	2	2	2	2	2	2	2	2	2	2	2	2	2	2	2	2	2	2	2	2	2	2	2	2	2	2	2	2	2	2
0	18	1	6	6	6	5	5	4	5	3	1	1	2	2	5	5	4	5	2	2	1	1	3	2	2	1	4	2	2	2	4	4	4	5	3
1	18	1	4	5	4	4	4	4	4	3	3	4	4	1	4	4	4	4	4	4	4	4	4	4	4	4	4	4	3	2	4	3	4	4	2
0	18	1	5	5	5	5	5	5	5	5	5	5	5	5	5	5	5	5	5	5	5	5	5	5	5	5	5	5	5	5	2	2	2	2	3
0	18	1	4	4	5	4	4	4	4	2	2	2	3	4	4	3	4	4	4	4	4	4	4	4	4	4	4	4	4	4	2	2	2	2	3
0	18	1	5	5	6	4	4	4	4	3	3	4	4	4	2	5	4	5	4	4	5	4	6	4	4	4	4	4	4	4	4	3	3	3	3
0	18	1	4	4	5	6	3	3	3	2	2	2	3	4	3	4	4	3	3	3	3	4	3	5	3	4	4	5	3	2	3	3	4	2	5
0	19	1	4	4	4	3	4	3	4	3	3	3	3	4	3	3	4	4	4	4	4	4	4	4	4	4	4	4	4	4	3	3	4	3	3
0	18	1	4	4	4	4	4	4	4	3	3	3	4	4	4	4	4	4	4	4	4	4	4	4	4	4	4	4	4	4	3	3	3	3	4
1	19	1	5	2	5	5	4	4	4	5	5	6	3	3	3	4	4	3	3	5	3	2	5	2	2	4	5	3	4	4	3	3	3	3	3
1	18	1	6	6	6	6	6	6	6	6	6	6	6	6	6	6	6	6	6	6	6	6	6	6	6	6	6	6	6	6	1	1	6	1	3
0	18	1	4	4	4	5	5	5	5	5	5	5	4	4	4	4	4	4	4	4	4	4	4	5	4	5	3	5	4	4	4	3	3	3	3
0	19	1	3	4	5	3	4	4	3	2	2	1	3	3	3	4	4	4	4	4	3	3	4	3	3	4	4	4	3	4	2	2	3	4	3
1	18	1	5	5	4	4	4	5	5	3	4	4	4	4	4	5	5	5	5	5	5	5	5	5	5	5	4	6	6	6	2	5	4	2	3
0	18	1	5	4	4	4	3	3	4	4	4	4	4	4	5	4	4	4	4	4	4	3	4	4	3	4	4	4	4	4	4	4	3	4	3
0	19	1	4	4	4	4	4	4	4	4	4	4	3	3	3	3	4	4	4	4	4	4	4	4	4	4	4	3	4	4	4	4	4	4	2
1	19	1	5	4	5	3	5	4	4	6	6	3	2	4	3	3	4	3	4	4	3	3	3	5	5	4	5	3	3	5	3	3	3	3	2
0	17	1	4	5	5	4	5	4	4	2	2	2	3	3	4	4	5	4	4	4	4	4	4	4	4	4	5	5	5	4	3	3	3	3	2
1	18	1	4	4	4	4	4	4	4	1	1	1	3	2	1	4	5	3	2	4	4	4	4	4	4	4	3	4	4	3	2	2	2	2	3
1	17	1	4	5	4	3	4	4	4	3	4	5	3	3	4	4	4	4	4	4	4	4	4	4	4	4	4	4	5	4	4	4	3	4	3
1	18	1	6	6	6	6	6	6	6	3	3	4	4	4	4	4	4	4	5	4	4	5	5	5	5	5	4	4	4	4	4	3	3	4	3
1	18	1	6	6	6	6	6	6	6	6	6	6	6	6	6	6	6	6	6	6	6	6	6	6	6	6	6	6	6	6	1	1	1	1	2
0	26	3	5	3	5	2	5	2	4	4	4	5	3	5	3	3	2	3	3	3	4	4	4	4	2	3	2	4	4	4	3	3	3	2	4
0	18	1	4	4	4	3	4	4	4	4	4	4	4	4	4	3	3	4	4	4	4	4	4	4	4	4	4	4	5	5	3	3	3	3	2
0	18	1	5	5	5	5	5	4	4	3	3	3	4	4	4	4	4	4	4	4	4	4	4	4	4	4	5	4	5	4	3	3	3	3	4
0	18	1	4	4	6	5	4	4	4	3	2	3	3	2	3	4	5	4	4	2	1	1	2	2	2	3	4	4	4	4	2	2	3	4	3
1	19	1	5	4	4	4	3	4	5	2	2	3	3	3	3	4	4	4	3	3	5	3	4	3	3	3	4	4	4	4	3	4	3	3	3
0	18	1	6	5	6	6	5	5	5	6	6	4	3	4	3	6	6	6	5	6	5	5	5	6	6	6	6	6	6	5	1	1	1	1	3
1	18	1	4	3	4	4	3	4	4	2	2	3	4	4	4	4	4	4	4	4	4	4	4	4	4	4	4	4	4	4	4	4	4	4	3
1	17	1	3	3	4	3	3	3	3	5	5	4	3	3	3	3	4	3	2	3	4	3	4	3	3	3	4	2	4	3	4	4	3	3	3
1	44	3	4	4	5	4	4	4	4	5	5	4	2	2	2	4	4	4	4	4	4	4	4	4	4	4	2	4	4	4	3	4	2	3	3
1	17	1	4	3	5	5	2	2	5	3	2	4	4	3	5	4	3	4	4	4	4	5	4	5	5	3	2	4	4	5	5	4	4	3	1
1	17	1	4	4	4	4	4	4	4	3	3	3	2	2	3	3	4	4	2	2	2	2	4	2	2	2	3	3	3	3	4	3	2	3	2
0	18	1	4	4	4	4	4	4	4	2	2	3	3	4	3	4	4	4	4	4	5	5	4	5	4	5	4	4	4	4	4	5	4	4	3
1	18	1	5	4	4	4	4	4	4	4	4	4	4	4	4	4	4	4	4	4	4	4	4	4	4	4	4	4	4	4	6	4	5	5	3
1	18	1	4	4	4	4	4	4	4	2	2	3	2	2	2	3	4	4	4	4	4	4	4	4	4	4	4	4	4	4	4	4	4	4	2
0	18	1	5	5	5	3	5	4	4	3	3	2	2	2	4	3	3	4	4	4	4	4	4	4	4	4	4	4	4	4	3	3	3	3	3
1	18	1	5	4	5	5	4	4	5	3	1	5	3	3	3	4	5	5	3	3	3	4	5	3	3	3	4	4	4	4	3	3	3	4	1
0	18	1	5	5	5	5	5	3	5	3	3	2	2	4	5	6	4	4	3	3	3	4	4	3	5	4	5	5	5	4	2	2	2	2	3
1	18	1	5	4	6	3	4	3	4	5	5	6	3	4	2	2	5	5	2	4	3	4	5	4	3	2	4	5	4	5	4	3	3	3	1
1	23	2	4	4	4	4	3	3	4	4	4	4	2	3	3	4	4	4	4	4	3	4	4	4	4	4	4	4	4	4	4	3	4	4	3
0	17	1	5	5	5	5	5	5	5	2	2	3	3	5	4	4	4	4	4	4	4	4	4	5	5	5	5	4	5	4	2	2	2	2	3
1	18	1	5	4	5	5	4	4	5	4	4	4	4	5	5	5	5	5	5	4	3	4	4	5	4	4	4	4	4	4	4	4	4	3	3
0	18	1	3	4	5	4	4	3	4	2	2	5	3	4	4	3	4	3	2	2	2	2	5	2	2	2	4	4	4	4	3	2	2	2	3
0	19	1	5	5	5	5	5	5	5	5	5	5	5	5	5	5	5	5	5	5	5	5	5	5	5	5	5	5	5	5	2	2	2	2	3
1	19	1	3	4	4	4	4	3	4	3	3	4	3	4	3	4	4	3	4	4	4	4	5	4	3	4	3	4	4	4	4	3	2	2	3
0	17	1	4	3	4	3	3	4	4	3	1	4	4	4	4	3	3	2	2	3	4	4	4	3	3	3	4	4	4	4	3	3	3	3	3
0	18	1	3	4	4	4	2	3	4	2	2	5	2	4	1	5	6	4	3	3	5	3	4	2	2	2	5	4	4	4	2	2	2	4	3
1	18	1	5	6	6	6	6	6	6	6	6	6	6	6	6	6	6	6	6	6	6	6	6	6	6	6	6	6	6	6	6	6	6	6	1
1	19	1	6	6	5	5	6	6	6	5	5	5	4	5	5	5	5	5	5	5	5	5	5	6	6	6	4	4	4	4	4	4	4	4	3
1	18	1	4	4	4	4	4	4	4	4	4	4	4	4	4	4	4	4	4	4	4	4	4	4	4	4	4	4	4	4	2	3	2	2	3
0	18	1	4	4	4	4	4	4	4	2	2	3	4	4	4	4	4	4	4	4	4	4	4	4	4	4	4	4	4	4	4	3	3	3	3
0	18	1	5	5	5	4	6	4	5	3	5	5	4	4	2	4	4	4	4	4	5	5	6	5	5	5	5	5	5	6	1	1	1	2	3
1	19	1	4	4	4	4	4	4	4	3	3	4	3	3	3	4	4	3	3	3	3	3	4	3	4	2	4	4	4	5	4	4	3	3	2
1	19	1	4	4	4	5	4	5	5	3	3	4	3	4	4	5	4	6	4	4	5	5	5	4	5	5	4	5	6	5	4	4	3	3	3
0	18	1	6	6	6	6	6	6	6	6	6	6	6	6	6	6	6	6	6	6	6	6	6	6	6	6	6	6	6	6	2	2	2	5	3
0	17	1	4	4	3	4	4	3	4	3	3	3	4	4	3	4	3	4	4	4	3	4	4	4	4	3	3	4	4	4	3	3	3	2	4
1	19	1	6	6	6	6	6	6	6	3	3	3	5	5	4	4	4	4	4	4	4	4	4	5	5	5	5	5	5	5	4	4	4	4	3
1	18	1	4	5	4	5	3	4	4	3	3	3	3	3	3	3	4	4	4	3	4	4	3	4	4	4	4	4	4	4	5	5	5	4	3
1	18	1	5	6	5	4	5	5	5	5	5	6	6	6	5	5	4	4	6	6	6	5	5	6	3	6	2	3	6	5	5	6	4	4	3
1	18	1	4	4	4	4	4	5	5	4	4	5	4	5	4	4	5	4	4	4	4	5	5	4	5	4	4	4	5	5	3	3	3	2	3
0	18	1	5	5	5	5	5	5	5	2	2	5	5	5	3	4	4	4	3	3	3	4	4	3	3	3	4	4	4	4	4	4	4	4	3
0	17	1	4	5	5	4	5	4	5	4	4	4	5	4	4	4	4	4	5	4	4	5	4	4	4	4	4	4	4	4	4	3	3	3	3
1	18	1	5	5	5	5	5	5	5	3	3	3	5	5	5	5	5	5	3	3	3	3	4	2	3	3	3	4	4	5	2	2	2	2	4
1	19	1	5	4	4	4	4	3	3	3	5	5	4	4	4	4	4	4	4	4	4	4	4	4	4	4	4	4	4	4	2	2	2	2	1
1	18	1	5	4	4	2	6	5	5	2	2	2	3	4	5	5	6	5	5	4	5	5	5	4	5	5	5	5	5	6	4	3	3	4	3
0	18	1	5	5	5	5	5	5	5	3	3	4	2	3	3	4	5	5	5	5	5	5	5	5	5	5	5	5	5	4	4	4	3	4	3
0	18	1	5	4	5	4	5	4	4	4	4	4	2	3	3	4	4	3	4	5	4	4	4	4	4	4	4	4	4	4	4	4	3	5	3
0	18	1	4	4	3	3	3	3	4	5	5	5	3	3	4	4	5	3	3	3	2	3	2	3	2	3	3	4	4	5	2	3	3	3	4
1	27	3	5	5	5	5	5	5	5	2	2	2	4	4	4	4	4	4	5	5	6	4	6	4	4	5	5	5	5	5	1	1	1	1	4
0	18	1	2	2	4	2	1	1	3	3	5	5	5	5	1	2	4	3	3	2	2	3	2	3	2	1	1	1	2	1	4	5	5	5	3
1	19	1	2	4	5	4	4	3	5	2	2	2	2	2	1	3	2	2	2	4	4	4	3	4	3	3	4	4	2	2	3	4	4	4	3
0	18	1	4	4	4	4	4	4	4	3	3	3	3	3	3	3	3	4	4	4	3	4	4	4	4	4	4	4	4	4	4	3	3	3	4
1	18	1	4	4	4	4	3	3	4	2	2	2	3	3	3	2	4	3	3	4	3	3	4	4	4	3	3	4	4	3	4	3	4	4	2
0	19	1	6	6	6	6	6	6	6	1	1	1	3	4	4	6	6	6	6	6	6	6	6	6	6	6	6	6	6	6	4	4	4	4	3
0	18	1	4	4	4	3	4	4	4	4	4	4	4	4	4	4	4	4	4	4	4	4	4	4	4	4	4	4	4	4	4	4	4	4	3
1	17	1	2	4	2	4	2	2	5	3	1	5	5	5	2	4	4	4	2	2	4	3	6	2	2	2	5	5	5	5	2	2	2	2	3
0	18	1	5	5	5	5	5	5	5	5	5	5	5	5	5	5	5	5	5	5	5	5	5	5	5	5	5	5	5	5	2	2	2	2	3
0	22	2	5	6	4	4	5	5	5	3	3	3	2	3	2	3	5	3	5	5	6	6	4	4	3	4	4	4	4	4	5	4	5	5	3
0	18	1	3	3	4	4	4	3	3	3	3	3	2	2	3	4	4	3	3	4	4	3	4	3	4	3	4	4	4	4	4	4	5	5	3
1	18	1	4	4	4	4	4	4	4	4	4	4	4	4	4	3	4	4	4	4	4	4	4	4	4	4	4	4	4	4	4	4	4	4	3
1	19	1	4	4	4	4	4	4	4	4	4	4	4	4	4	4	5	5	5	4	4	4	4	4	4	4	4	4	4	4	4	3	2	3	3
1	33	3	6	6	6	6	6	5	5	3	2	2	5	5	5	6	5	6	6	6	4	6	6	6	5	5	6	5	5	5	3	2	2	2	3
0	19	1	4	4	4	4	4	4	4	1	1	1	4	4	4	4	4	4	4	4	4	4	4	4	4	4	4	4	4	4	3	3	3	3	3
1	18	1	6	5	5	6	6	3	5	3	3	1	5	1	5	3	4	4	3	4	4	5	1	5	3	5	6	2	2	3	4	6	4	4	5
0	18	1	5	5	5	3	4	5	5	2	2	5	2	2	4	5	5	4	3	3	3	3	5	3	3	4	4	4	4	4	3	3	3	3	3
1	18	1	5	4	6	4	5	5	5	6	6	6	3	3	3	3	3	4	4	4	4	4	5	5	4	4	4	5	4	5	2	2	3	4	4
0	18	1	5	5	5	4	4	4	4	4	4	4	4	4	3	3	3	4	4	4	4	4	4	4	4	4	4	4	4	4	4	4	3	4	3
0	18	1	5	5	5	6	5	5	5	3	2	2	4	4	4	4	4	4	4	4	4	4	4	4	4	4	4	4	4	4	4	4	3	3	3
0	18	1	2	2	4	3	3	5	3	2	2	3	3	3	3	3	3	3	3	3	3	3	3	3	3	3	3	3	3	3	3	3	3	3	3
1	19	1	5	4	5	4	5	4	4	2	2	1	3	4	2	4	4	4	4	4	4	4	4	4	4	5	4	4	4	4	3	2	2	3	3
1	18	1	4	4	4	3	4	2	2	5	5	2	2	2	2	2	3	2	5	5	4	2	5	4	2	2	4	3	3	3	3	4	3	4	3
1	18	1	3	4	5	2	2	1	4	5	5	6	4	3	3	2	2	2	4	2	2	2	5	2	3	2	4	2	2	2	4	6	4	5	2
0	19	1	5	5	5	5	5	5	5	5	5	5	4	4	3	4	5	5	5	5	5	5	5	5	5	5	5	5	5	5	5	4	3	5	3
1	17	1	4	4	5	3	5	5	5	3	5	6	4	4	4	3	4	4	4	5	5	5	5	4	4	3	4	4	4	3	3	3	4	3	3
0	23	3	3	4	4	3	4	3	4	4	4	6	3	3	3	3	4	3	4	3	3	3	3	3	3	3	3	3	4	4	3	3	3	3	2
0	18	1	5	5	5	5	5	5	5	5	5	4	4	4	3	3	4	3	3	3	3	4	5	4	4	4	5	4	4	4	3	3	3	4	3
0	18	1	5	4	5	2	4	3	4	5	5	4	2	4	2	4	3	3	5	5	4	4	4	4	5	4	4	5	4	4	5	5	3	3	3
0	19	1	5	5	5	5	5	5	5	3	3	3	5	5	5	5	5	5	5	5	5	5	5	5	5	5	5	5	5	5	2	3	3	3	3
1	18	1	5	5	5	5	5	4	5	2	2	3	3	4	4	5	5	4	4	4	4	4	4	3	3	3	4	4	4	4	4	3	3	3	3
1	18	1	4	4	4	4	4	4	4	1	1	1	2	3	3	4	3	3	3	3	4	4	5	4	3	4	5	4	4	5	4	3	2	3	2
1	19	1	5	4	5	4	4	4	4	2	2	2	4	4	3	4	5	4	3	2	4	3	4	3	4	3	4	4	4	3	3	3	3	3	2
1	18	1	5	6	5	5	6	5	6	1	1	1	4	4	4	4	6	6	4	4	4	4	5	4	4	4	4	4	5	4	2	2	2	2	3
1	18	1	5	5	5	5	5	4	5	3	1	1	4	3	4	5	4	4	4	5	2	4	5	2	4	2	4	3	4	5	3	4	3	4	3
1	18	1	5	6	4	4	4	4	4	6	6	6	2	2	1	3	4	3	4	3	3	5	6	4	5	2	5	4	4	4	5	4	3	5	1
0	18	1	5	5	5	4	4	4	5	3	3	3	5	5	5	4	4	4	5	4	5	5	5	4	5	5	5	5	5	5	3	5	5	4	3
1	18	1	5	5	6	6	4	4	4	1	1	1	3	4	5	4	6	6	4	4	2	5	4	5	5	2	4	4	5	5	6	2	2	2	3
1	18	1	5	4	5	5	5	3	5	1	1	1	3	4	4	4	6	3	2	2	1	2	4	5	5	4	4	4	4	4	4	3	3	3	3
0	18	1	6	4	5	6	4	4	4	5	5	5	5	6	4	5	4	6	4	5	6	4	4	5	5	6	4	3	5	5	4	5	3	4	2
0	26	3	4	4	5	2	5	4	5	5	5	5	5	5	5	5	4	6	6	6	4	6	6	6	6	6	6	4	4	4	3	3	3	3	3
0	18	1	2	2	2	2	2	2	2	2	2	5	2	4	2	2	2	2	2	2	2	2	2	2	2	2	2	2	2	2	4	2	2	2	1
0	16	1	5	5	5	6	6	5	5	2	2	2	4	4	4	5	6	5	5	5	4	5	6	5	4	5	5	5	4	5	2	3	3	2	4
0	19	1	4	4	4	5	4	4	4	3	5	3	4	4	4	4	4	4	5	5	4	5	5	5	4	5	5	5	4	4	3	3	2	3	3
0	24	2	5	4	4	3	3	6	6	1	1	1	1	1	1	1	1	1	1	1	1	1	1	1	1	1	3	3	3	3	6	6	6	6	3
1	18	1	4	4	5	5	5	5	5	3	3	3	4	5	5	5	5	5	5	5	5	5	5	5	5	5	5	5	5	5	2	3	2	2	3
1	26	3	6	6	6	6	6	4	6	3	1	1	3	3	3	6	4	6	6	3	1	4	4	5	5	5	6	6	6	6	1	1	1	1	3
1	19	1	6	5	5	4	6	3	4	1	1	4	6	5	2	6	6	5	4	4	6	3	5	5	2	5	4	3	3	3	4	5	5	5	3
1	19	1	6	6	4	4	6	6	6	4	4	1	3	5	5	4	4	4	4	5	6	6	6	6	6	5	5	2	5	4	3	3	3	4	4
1	22	2	4	5	3	3	4	4	4	3	2	3	4	4	3	5	5	5	5	5	4	4	5	3	4	4	5	5	5	3	4	3	3	2	3
0	23	2	6	6	6	6	6	6	6	3	3	3	6	6	5	4	5	4	5	4	4	4	4	4	4	5	4	4	4	4	4	3	3	2	3
0	19	1	6	6	6	6	6	6	6	2	2	6	6	4	3	3	5	5	5	4	4	4	4	4	4	4	5	5	4	4	4	4	4	5	2
1	26	3	4	5	4	5	4	4	4	1	1	1	3	4	3	4	6	4	4	6	5	4	5	4	4	4	5	4	4	4	2	2	2	2	3
0	18	1	5	5	5	5	5	5	5	1	1	1	5	5	5	5	5	5	5	5	5	5	5	5	5	5	5	5	5	5	3	3	3	3	3
1	18	1	3	3	3	3	3	3	3	3	3	3	3	4	3	3	3	3	3	3	4	3	4	3	4	3	3	4	4	3	3	4	3	3	3
1	20	1	5	5	5	5	5	5	5	3	2	2	4	4	4	4	4	4	4	4	4	4	5	5	5	5	4	4	4	4	3	3	5	4	3
0	19	1	4	4	5	5	4	3	5	2	2	2	3	2	2	4	5	4	4	4	4	4	4	4	4	3	4	4	4	4	4	4	2	2	4
1	19	1	3	4	4	5	3	2	2	3	3	4	1	1	5	3	3	2	2	3	3	3	4	3	3	3	2	2	2	3	6	6	6	6	3
0	19	1	4	4	5	4	4	4	4	3	3	3	4	4	4	4	4	4	4	4	4	4	4	4	4	4	4	4	4	4	4	4	4	3	3
0	18	1	5	5	5	6	5	6	5	2	2	5	6	6	4	6	6	6	4	3	5	5	6	6	5	3	5	4	5	5	3	3	2	3	3
0	18	1	4	4	4	4	3	3	3	5	5	5	3	4	3	4	4	5	3	4	3	4	5	3	4	4	4	3	4	3	4	4	4	4	4
0	18	1	5	5	5	4	6	4	5	3	5	5	4	4	2	4	4	4	4	4	5	5	6	5	5	5	5	5	5	6	1	1	1	2	3
1	19	1	4	4	4	4	4	4	4	3	3	4	3	3	3	4	4	3	3	3	3	3	4	3	4	2	4	4	4	5	4	4	3	3	2
1	19	1	4	4	4	5	4	5	5	3	3	4	3	4	4	5	4	6	4	4	5	5	5	4	5	5	4	5	6	5	4	4	3	3	3
0	18	1	6	6	6	6	6	6	6	6	6	6	6	6	6	6	6	6	6	6	6	6	6	6	6	6	6	6	6	6	2	2	2	5	3
0	17	1	4	4	3	4	4	3	4	3	3	3	4	4	3	4	3	4	4	4	3	4	4	4	4	3	3	4	4	4	3	3	3	2	4
1	19	1	6	6	6	6	6	6	6	3	3	3	5	5	4	4	4	4	4	4	4	4	4	5	5	5	5	5	5	5	4	4	4	4	3
1	18	1	4	5	4	5	3	4	4	3	3	3	3	3	3	3	4	4	4	3	4	4	3	4	4	4	4	4	4	4	5	5	5	4	3
1	18	1	5	6	5	4	5	5	5	5	5	6	6	6	5	5	4	4	6	6	6	5	5	6	3	6	2	3	6	5	5	6	4	4	3
1	18	1	4	4	4	4	4	5	5	4	4	5	4	5	4	4	5	4	4	4	4	5	5	4	5	4	4	4	5	5	3	3	3	2	3
0	18	1	5	5	5	5	5	5	5	2	2	5	5	5	3	4	4	4	3	3	3	4	4	3	3	3	4	4	4	4	4	4	4	4	3
0	17	1	4	5	5	4	5	4	5	4	4	4	5	4	4	4	4	4	5	4	4	5	4	4	4	4	4	4	4	4	4	3	3	3	3
1	18	1	5	5	5	5	5	5	5	3	3	3	5	5	5	5	5	5	3	3	3	3	4	2	3	3	3	4	4	5	2	2	2	2	4
1	19	1	5	4	4	4	4	3	3	3	5	5	4	4	4	4	4	4	4	4	4	4	4	4	4	4	4	4	4	4	2	2	2	2	1
1	18	1	5	4	4	2	6	5	5	2	2	2	3	4	5	5	6	5	5	4	5	5	5	4	5	5	5	5	5	6	4	3	3	4	3
1	18	1	6	6	6	6	6	6	6	6	6	6	6	6	6	6	6	6	6	6	6	6	6	6	6	6	6	6	6	6	1	1	6	1	3
0	18	1	4	4	4	5	5	5	5	5	5	5	4	4	4	4	4	4	4	4	4	4	4	5	4	5	3	5	4	4	4	3	3	3	3
0	19	1	3	4	5	3	4	4	3	2	2	1	3	3	3	4	4	4	4	4	3	3	4	3	3	4	4	4	3	4	2	2	3	4	3
1	18	1	5	5	4	4	4	5	5	4	4	4	4	4	4	5	5	5	5	5	5	5	5	5	5	5	4	6	6	6	2	5	4	2	3
0	18	1	5	4	4	4	3	3	4	3	4	4	4	4	5	4	4	4	4	4	4	3	4	4	3	4	4	4	4	4	4	4	3	4	3
0	19	1	4	4	4	4	4	4	4	4	4	4	3	3	3	3	4	4	4	4	4	4	4	4	4	4	4	3	4	4	4	4	4	4	2
1	19	1	5	4	5	3	5	4	4	6	6	3	2	4	3	3	4	3	4	4	3	3	3	5	5	4	5	3	3	5	3	3	3	3	2
1	23	2	4	4	4	4	4	6	6	1	1	1	2	6	6	6	6	6	6	6	4	5	6	6	6	6	6	6	6	2	5	5	4	4	3
0	18	1	2	2	4	2	2	3	3	4	4	4	4	5	3	4	4	5	3	2	2	2	4	3	4	4	5	4	4	4	4	4	3	3	3
1	27	1	5	5	5	5	5	5	5	2	2	2	4	4	4	4	6	5	4	5	4	5	4	4	4	5	5	5	5	5	4	4	4	3	2
1	18	1	4	4	5	6	5	5	5	3	4	4	5	5	5	5	5	5	5	4	6	6	6	6	5	5	4	5	6	6	3	3	3	3	4
0	18	1	4	4	4	5	4	4	4	3	3	3	3	3	4	4	4	4	4	4	4	4	4	4	4	4	4	4	4	3	4	4	4	4	3
1	18	1	3	4	5	5	5	4	4	1	1	1	2	3	2	3	5	5	4	4	1	2	5	2	5	5	4	2	3	3	4	4	3	3	3
1	18	1	4	4	5	5	4	4	6	6	6	5	4	4	4	6	5	5	6	5	6	5	4	5	4	5	6	5	5	5	4	2	2	3	3
0	18	1	4	5	5	4	4	4	4	3	2	2	3	3	3	3	4	4	3	4	5	3	4	4	4	4	5	4	4	3	2	3	2	3	3
1	18	1	5	5	4	5	4	4	5	5	5	4	4	4	4	5	4	4	5	3	3	4	4	5	5	5	5	4	5	4	4	5	5	5	3
1	26	2	4	5	5	5	5	5	5	4	4	4	4	4	4	4	4	4	5	4	4	4	4	4	4	4	4	4	4	4	3	3	3	3	3
0	17	1	5	5	5	5	5	5	5	5	5	5	5	5	5	5	5	5	5	5	5	5	5	5	5	5	5	5	5	5	2	2	2	2	3
1	19	1	4	5	3	4	4	4	4	1	1	1	4	4	5	5	4	4	5	5	2	2	5	4	4	3	4	4	3	5	4	3	2	5	3
1	18	1	4	5	6	4	4	4	6	1	1	1	1	4	4	4	5	6	6	4	6	3	6	6	6	1	6	6	4	4	4	3	2	4	4
1	22	2	6	6	6	6	6	6	6	1	1	1	3	4	4	4	6	5	1	1	1	1	1	1	1	1	4	1	4	4	3	3	3	3	2
0	22	2	6	6	6	6	4	4	6	3	5	5	5	4	5	4	4	4	4	4	3	3	6	5	6	4	4	4	4	4	4	3	3	3	3
1	18	1	5	5	5	5	5	5	5	2	2	2	4	4	3	5	5	5	5	5	5	5	5	5	5	5	5	5	5	5	3	2	2	2	3
1	19	1	6	6	6	6	6	6	6	2	2	5	5	5	4	3	3	5	6	6	6	6	6	6	6	6	6	6	5	5	4	5	5	6	1
1	18	1	5	5	5	5	5	5	5	3	3	5	4	4	4	4	4	5	5	4	5	5	5	4	4	4	4	4	4	4	5	5	5	4	2
1	18	1	6	6	6	6	6	6	6	6	6	6	6	6	6	6	6	6	6	6	6	6	6	6	6	6	6	6	6	6	1	1	1	1	5
0	18	1	5	5	5	5	5	5	5	4	4	4	4	4	3	4	5	5	4	4	4	4	4	4	4	4	4	4	4	4	3	3	3	3	1
0	18	1	6	5	6	6	5	4	5	4	4	4	4	5	4	4	5	5	5	5	4	5	5	5	5	5	5	5	5	5	3	3	3	3	3
0	18	1	5	5	5	4	5	5	5	3	3	3	4	4	4	4	4	4	4	4	4	4	4	4	4	4	5	5	5	5	3	3	3	3	3
0	18	1	4	4	4	4	4	4	4	3	3	3	4	4	3	4	3	4	3	3	4	5	3	3	3	5	4	2	5	4	3	3	2	2	4
1	19	1	6	5	4	5	3	3	4	3	1	3	3	3	3	4	4	4	4	4	5	5	6	6	5	5	3	3	3	5	5	6	4	5	3
1	23	2	4	4	5	3	4	3	4	4	4	4	4	4	4	3	4	3	4	3	3	3	4	4	3	4	4	3	3	3	5	3	4	4	2
0	24	2	5	5	5	3	4	4	4	1	1	1	4	4	4	4	3	4	5	5	5	5	5	5	4	5	4	4	4	4	3	3	3	3	3
1	18	1	5	5	6	4	4	4	4	3	6	6	2	5	3	5	6	5	4	5	5	5	6	4	5	6	4	6	4	5	2	2	1	2	3
0	23	2	4	4	4	3	4	4	4	3	3	4	4	4	4	3	4	4	4	4	3	4	4	4	4	4	5	5	4	4	4	4	4	4	3
1	23	2	4	4	4	4	4	4	4	2	2	3	4	3	4	4	4	4	4	4	4	4	3	4	3	4	4	4	4	4	4	3	3	4	3
1	25	2	6	6	6	6	6	6	6	3	2	2	3	5	4	6	6	6	6	6	6	6	6	6	6	6	5	5	5	5	1	1	1	1	4
0	23	2	5	5	5	5	5	5	5	2	2	2	4	4	4	4	4	4	3	3	3	4	4	3	3	3	4	4	4	4	5	4	3	3	2
